# Supplementary material for: Quantification of cerivastatin toxicity supports organismal performance assays as an effective tool during pharmaceutical safety assessment
Source: Evol Appl. 2016 Apr 15;9(5):685–96. doi: 10.1111/eva.12365 (PMC4869410; doi:10.1111/eva.12365)
Supplement: Supplementary file 2 — Data S2. Experimental data. [file EVA-9-685-s002.xlsx]

## Sheet: Sheet1
Female Wean Mass from Breeding Cages
Cage	Litter	Treatment	Mass (g)
MC05	1	Cerivastatin	11.9
MC05	2	Cerivastatin	10
MC05	2	Cerivastatin	11.2
MC05	2	Cerivastatin	10.8
MC05	3	Cerivastatin	12.2
MC05	3	Cerivastatin	11.3
MC06	1	Cerivastatin	11.6
MC06	2	Cerivastatin	13.8
MC07	1	Cerivastatin	12.1
MC07	1	Cerivastatin	9.1
MC07	1	Cerivastatin	9.2
MC07	1	Cerivastatin	9.8
MC07	1	Cerivastatin	9.5
MC10	1	Cerivastatin	13
MC10	2	Cerivastatin	10.6
MC11	1	Cerivastatin	10
MC11	1	Cerivastatin	10.4
MC11	2	Cerivastatin	11.3
MC11	2	Cerivastatin	10.2
MC11	2	Cerivastatin	9
MC16	1	Cerivastatin	11
MC16	1	Cerivastatin	12.8
MC16	1	Cerivastatin	13.8
MC17	1	Cerivastatin	10.4
MC17	2	Cerivastatin	10.8
MC17	2	Cerivastatin	10.5
MC17	2	Cerivastatin	10.4
MC19	1	Cerivastatin	12.8
MC19	1	Cerivastatin	10.4
MC19	1	Cerivastatin	10.6
MC19	2	Cerivastatin	11.8
MC19	2	Cerivastatin	10
MC19	2	Cerivastatin	10.4
MC20	1	Cerivastatin	12.9
MC21	2	Cerivastatin	10
MC21	2	Cerivastatin	9.3
MC21	2	Cerivastatin	11.2
MC21	3	Cerivastatin	12.5
MC24	1	Cerivastatin	11.6
MC24	2	Cerivastatin	10.2
MC24	2	Cerivastatin	10
MC24	2	Cerivastatin	11.1
MC24	3	Cerivastatin	11.3
MC24	3	Cerivastatin	11.2
MC24	3	Cerivastatin	10.5
M41	2	Control	11
M41	2	Control	11.3
M42	2	Control	12.4
M44	1	Control	9.8
M44	1	Control	9.6
M44	1	Control	8.2
M44	2	Control	8.9
M44	2	Control	8.9
M44	3	Control	10.4
M44	3	Control	10.1
M44	3	Control	12
M44	3	Control	9.4
M44	3	Control	11.4
M47	1	Control	10
M47	1	Control	9.5
M47	1	Control	10.9
M47	1	Control	11.2
M47	2	Control	10.9
M47	2	Control	9.9
M47	2	Control	10.9
M47	3	Control	12.5
M47	3	Control	11.8
M51	1	Control	11.2
M51	2	Control	8.3
M51	2	Control	8.7
M51	2	Control	8.8
M51	3	Control	12
M52	1	Control	11.4
M52	1	Control	10.8
M52	2	Control	12
M52	2	Control	12.8
M52	2	Control	11.7
M52	2	Control	11.8
M52	2	Control	11.9
M52	2	Control	11.7
M52	3	Control	10.9
M52	3	Control	13
M57	1	Control	11.8
M57	1	Control	11.4
M57	2	Control	13.4
M62	1	Control	12
M62	1	Control	11.8
M62	2	Control	11.2
M62	2	Control	10.9
M66	1	Control	8.9
M66	2	Control	9.6
M66	2	Control	8.1
M66	2	Control	9
M66	2	Control	8.4
M66	3	Control	9.4
M66	3	Control	8.9
M66	3	Control	9
M66	3	Control	8.9
M68	1	Control	12.9
M68	1	Control	11.1
M72	1	Control	13
M72	1	Control	13.1
M75	1	Control	9.1
M75	1	Control	9.4
M75	1	Control	8.9
M75	2	Control	9.4
M75	2	Control	11
M75	2	Control	10.5
M75	2	Control	10.7
M75	3	Control	12
M75	3	Control	13.1
M76	1	Control	10.1
M76	2	Control	11.1
M76	2	Control	12.4
M79	1	Control	12
M79	2	Control	12.6
M79	3	Control	11.8
M79	3	Control	10.7
M79	3	Control	10.8
M82	3	Control	10.7
M83	1	Control	10.6
M83	1	Control	11.9
M83	2	Control	11.3
M83	3	Control	11
Male Wean Mass from Breeding Cages
Cage	Litter	Treatment	Mass (g)
MC05	1	Cerivastatin	13.9
MC05	1	Cerivastatin	11.7
MC05	2	Cerivastatin	12.2
MC05	2	Cerivastatin	12.4
MC05	2	Cerivastatin	11.8
MC05	3	Cerivastatin	15.9
MC05	3	Cerivastatin	11.5
MC05	3	Cerivastatin	12.6
MC06	2	Cerivastatin	12.4
MC07	1	Cerivastatin	10.4
MC10	1	Cerivastatin	12
MC10	1	Cerivastatin	11.6
MC10	2	Cerivastatin	11.6
MC10	2	Cerivastatin	12.6
MC10	2	Cerivastatin	14.8
MC11	1	Cerivastatin	14.2
MC11	1	Cerivastatin	11.9
MC11	2	Cerivastatin	11.8
MC11	2	Cerivastatin	11.3
MC16	1	Cerivastatin	13.9
MC16	1	Cerivastatin	15.9
MC16	1	Cerivastatin	16.37
MC17	1	Cerivastatin	10.9
MC17	2	Cerivastatin	10.6
MC19	1	Cerivastatin	12.4
MC19	1	Cerivastatin	10.9
MC19	2	Cerivastatin	13.7
MC20	1	Cerivastatin	12.2
MC21	1	Cerivastatin	13.4
MC21	1	Cerivastatin	11.2
MC21	1	Cerivastatin	13
MC21	2	Cerivastatin	10.5
MC21	2	Cerivastatin	11.4
MC21	2	Cerivastatin	13.1
MC21	3	Cerivastatin	11.5
MC21	3	Cerivastatin	14.6
MC21	3	Cerivastatin	13.8
MC21	3	Cerivastatin	13.7
MC23	1	Cerivastatin	10.9
MC24	1	Cerivastatin	13.1
MC24	1	Cerivastatin	13.3
MC24	1	Cerivastatin	14.3
MC24	1	Cerivastatin	13.5
MC24	2	Cerivastatin	13.6
MC24	2	Cerivastatin	12
MC24	2	Cerivastatin	11.3
MC24	2	Cerivastatin	9.8
MC24	3	Cerivastatin	14.3
M41	1	Control	10.9
M41	1	Control	12.4
M41	1	Control	14.3
M41	2	Control	11.5
M41	2	Control	13.4
M42	1	Control	14.7
M44	1	Control	12.4
M44	1	Control	9.8
M44	1	Control	9.3
M44	1	Control	10.6
M44	1	Control	11.3
M44	1	Control	11.6
M44	2	Control	9.9
M44	2	Control	10.1
M44	2	Control	10.4
M44	2	Control	10.8
M44	3	Control	11.6
M44	3	Control	11.4
M44	3	Control	12.5
M47	2	Control	11.7
M47	2	Control	14.3
M47	3	Control	11.7
M49	1	Control	13.9
M51	1	Control	12.3
M51	2	Control	10.3
M51	2	Control	10.5
M51	2	Control	10.5
M52	1	Control	11.6
M52	1	Control	13
M52	2	Control	15.7
M52	3	Control	12
M52	3	Control	12.9
M52	3	Control	16
M52	3	Control	16.6
M55	1	Control	13.7
M57	1	Control	15.1
M57	1	Control	14.8
M57	1	Control	13
M57	1	Control	8.8
M57	2	Control	14.3
M57	3	Control	14.1
M57	3	Control	12.2
M62	1	Control	12.1
M62	1	Control	11.3
M62	1	Control	10.7
M62	1	Control	12.2
M62	1	Control	11.1
M62	2	Control	13.6
M62	2	Control	13.8
M62	2	Control	13.2
M62	2	Control	12.2
M62	3	Control	14.3
M62	3	Control	17.8
M66	1	Control	9.9
M66	1	Control	11.4
M66	2	Control	9.1
M66	2	Control	8.7
M66	2	Control	10
M66	3	Control	9.7
M66	3	Control	9
M66	3	Control	9.9
M68	1	Control	13
M68	2	Control	14.1
M75	1	Control	9.6
M75	1	Control	8.8
M75	1	Control	10.3
M75	2	Control	9.5
M75	2	Control	11.9
M75	2	Control	10.5
M75	3	Control	13.1
M75	3	Control	11.6
M75	3	Control	14.5
M76	1	Control	11.1
M76	2	Control	11.5
M79	1	Control	13.4
M79	2	Control	13.1
M79	3	Control	12.2
M79	3	Control	13.8
M82	1	Control	13
M82	1	Control	15.3
M82	1	Control	10.2
M82	2	Control	12.7
M83	1	Control	12.1
M83	1	Control	10.8
M83	2	Control	10.9
M83	2	Control	12.9
M83	2	Control	13.8
M83	3	Control	11.5
Litter Size in Breeding Cages
Cage	Litter	Treatment	Pups
MC05	1	Cerivastatin	3
MC05	2	Cerivastatin	6
MC05	3	Cerivastatin	5
MC06	1	Cerivastatin	1
MC06	2	Cerivastatin	2
MC07	1	Cerivastatin	6
MC10	1	Cerivastatin	3
MC10	2	Cerivastatin	4
MC11	1	Cerivastatin	4
MC11	2	Cerivastatin	5
MC16	1	Cerivastatin	6
MC16	2	Cerivastatin	7
MC17	1	Cerivastatin	2
MC17	2	Cerivastatin	4
MC19	1	Cerivastatin	5
MC19	2	Cerivastatin	4
MC20	1	Cerivastatin	2
MC21	1	Cerivastatin	3
MC21	2	Cerivastatin	6
MC21	3	Cerivastatin	5
MC23	1	Cerivastatin	1
MC24	1	Cerivastatin	5
MC24	2	Cerivastatin	7
MC24	3	Cerivastatin	4
M41	1	Control	3
M41	2	Control	4
M42	1	Control	1
M42	2	Control	1
M44	1	Control	9
M44	2	Control	6
M44	3	Control	8
M47	1	Control	4
M47	2	Control	5
M47	3	Control	3
M49	1	Control	1
M51	1	Control	2
M51	2	Control	6
M51	3	Control	1
M52	1	Control	4
M52	2	Control	7
M52	3	Control	6
M55	1	Control	1
M57	1	Control	6
M57	2	Control	2
M57	3	Control	2
M62	1	Control	7
M62	2	Control	6
M62	3	Control	2
M66	1	Control	3
M66	2	Control	7
M66	3	Control	7
M68	1	Control	3
M68	2	Control	1
M72	1	Control	2
M75	1	Control	6
M75	2	Control	7
M75	3	Control	5
M76	1	Control	2
M76	2	Control	3
M79	1	Control	2
M79	2	Control	2
M79	3	Control	5
M82	1	Control	3
M82	2	Control	1
M82	3	Control	1
M83	1	Control	4
M83	2	Control	4
M83	3	Control	2
Female Founder Body Mass in Seminatural Enclosures
Population	Treatment	Week	ID	Mass (g)
DW	Control	0	10135	13.3
DW	Control	0	10136	14.7
DW	Control	0	10230	16.8
DW	Control	0	10231	17.9
DW	Control	0	10334	16.4
DW	Control	0	10335	15.9
DW	Control	8	10135	21.9
DW	Control	8	10136	22.7
DW	Control	8	10230	27.4
DW	Control	8	10231	25.3
DW	Control	8	10334	24.7
DW	Control	8	10335	26.8
DW	Control	13	10135	28.9
DW	Control	13	10136	21.4
DW	Control	13	10230	34.2
DW	Control	13	10231	28
DW	Control	13	10334	25.5
DW	Control	13	10335	22.6
DW	Control	18	10135	27.3
DW	Control	18	10136	25.8
DW	Control	18	10230	30.2
DW	Control	18	10231	28.1
DW	Control	18	10334	31
DW	Control	18	10335	29.7
DW	Control	23	10135	28.5
DW	Control	23	10136	28.5
DW	Control	23	10230	28.8
DW	Control	23	10231	19.6
DW	Control	23	10334	25.4
DW	Control	23	10335	34.2
DW	Control	28	10135	29.1
DW	Control	28	10136	29.6
DW	Control	28	10230	28.9
DW	Control	28	10231	31.1
DW	Control	28	10334	33
DW	Control	28	10335	34.5
DW	Cerivastatin	0	10251	11.6
DW	Cerivastatin	0	10252	13.8
DW	Cerivastatin	0	10256	13.3
DW	Cerivastatin	0	10257	13.1
DW	Cerivastatin	0	10308	13.5
DW	Cerivastatin	0	10309	12.1
DW	Cerivastatin	8	10251	17.7
DW	Cerivastatin	8	10252	21.5
DW	Cerivastatin	8	10256	20.4
DW	Cerivastatin	8	10257	21
DW	Cerivastatin	8	10308	25.4
DW	Cerivastatin	8	10309	17.6
DW	Cerivastatin	13	10251	20.1
DW	Cerivastatin	13	10252	21.5
DW	Cerivastatin	13	10256	20.9
DW	Cerivastatin	13	10257	20.5
DW	Cerivastatin	13	10308	19.8
DW	Cerivastatin	13	10309	18.4
DW	Cerivastatin	18	10251	21.8
DW	Cerivastatin	18	10252	22.2
DW	Cerivastatin	18	10256	25
DW	Cerivastatin	18	10257	22.9
DW	Cerivastatin	18	10308	20.9
DW	Cerivastatin	18	10309	21
DW	Cerivastatin	23	10251	22.5
DW	Cerivastatin	23	10252	27.9
DW	Cerivastatin	23	10256	24.3
DW	Cerivastatin	23	10257	24.2
DW	Cerivastatin	23	10308	21.2
DW	Cerivastatin	23	10309	28.9
DW	Cerivastatin	28	10251	24.2
DW	Cerivastatin	28	10252	33
DW	Cerivastatin	28	10256	29.6
DW	Cerivastatin	28	10257	24.1
DW	Cerivastatin	28	10308	25
DX	Control	0	10165	15.2
DX	Control	0	10166	16.6
DX	Control	0	10188	15.5
DX	Control	0	10241	14.5
DX	Control	0	10282	12.3
DX	Control	0	10289	15
DX	Control	0	10290	15.1
DX	Control	0	10319	16.3
DX	Control	8	10165	29.2
DX	Control	8	10166	25.4
DX	Control	8	10188	24.1
DX	Control	8	10241	32.5
DX	Control	8	10282	17.9
DX	Control	8	10289	20.3
DX	Control	8	10290	20.4
DX	Control	8	10319	20.1
DX	Control	13	10165	33.8
DX	Control	13	10166	32.1
DX	Control	13	10188	27.4
DX	Control	13	10241	22.2
DX	Control	13	10282	25.2
DX	Control	13	10289	28.4
DX	Control	13	10290	26.2
DX	Control	13	10319	24.9
DX	Control	18	10165	29.6
DX	Control	18	10166	46.5
DX	Control	18	10188	34.1
DX	Control	18	10241	20.8
DX	Control	18	10282	24.9
DX	Control	18	10289	32.9
DX	Control	18	10290	25.6
DX	Control	18	10319	26.5
DX	Control	23	10165	33.1
DX	Control	23	10166	34.3
DX	Control	23	10188	35
DX	Control	23	10241	20.1
DX	Control	23	10282	22.2
DX	Control	23	10289	25.6
DX	Control	23	10290	28
DX	Control	23	10319	26.4
DX	Control	28	10165	37.3
DX	Control	28	10166	37.8
DX	Control	28	10188	43.5
DX	Control	28	10241	19.1
DX	Control	28	10282	30
DX	Control	28	10289	32.4
DX	Control	28	10290	29.7
DX	Control	28	10319	26.9
DX	Cerivastatin	0	10113	15.6
DX	Cerivastatin	0	10120	17.5
DX	Cerivastatin	0	10121	14
DX	Cerivastatin	0	10182	17.9
DX	Cerivastatin	0	10183	16.2
DX	Cerivastatin	0	10207	13.7
DX	Cerivastatin	0	10295	15.1
DX	Cerivastatin	0	10331	12.7
DX	Cerivastatin	8	10113	27.1
DX	Cerivastatin	8	10120	28.1
DX	Cerivastatin	8	10121	26.1
DX	Cerivastatin	8	10182	28.8
DX	Cerivastatin	8	10183	25.8
DX	Cerivastatin	8	10207	25.9
DX	Cerivastatin	8	10295	21.7
DX	Cerivastatin	8	10331	25.4
DX	Cerivastatin	13	10113	20.4
DX	Cerivastatin	13	10120	31.8
DX	Cerivastatin	13	10121	28.2
DX	Cerivastatin	13	10182	34
DX	Cerivastatin	13	10183	30.2
DX	Cerivastatin	13	10207	29.3
DX	Cerivastatin	13	10295	24.4
DX	Cerivastatin	13	10331	23.5
DX	Cerivastatin	18	10113	27.3
DX	Cerivastatin	18	10120	38.2
DX	Cerivastatin	18	10121	30.1
DX	Cerivastatin	18	10182	24.9
DX	Cerivastatin	18	10183	30.3
DX	Cerivastatin	18	10207	29.3
DX	Cerivastatin	18	10295	23.6
DX	Cerivastatin	18	10331	31
DX	Cerivastatin	23	10113	23
DX	Cerivastatin	23	10120	29.5
DX	Cerivastatin	23	10121	26.4
DX	Cerivastatin	23	10182	38
DX	Cerivastatin	23	10183	30.6
DX	Cerivastatin	23	10207	30.3
DX	Cerivastatin	23	10295	26.6
DX	Cerivastatin	23	10331	32.9
DX	Cerivastatin	28	10113	23.6
DX	Cerivastatin	28	10120	34.4
DX	Cerivastatin	28	10121	33.4
DX	Cerivastatin	28	10182	33.5
DX	Cerivastatin	28	10183	31.8
DX	Cerivastatin	28	10207	33.4
DX	Cerivastatin	28	10295	34.4
DX	Cerivastatin	28	10331	27.3
DZ	Control	0	10167	19.4
DZ	Control	0	10246	18.3
DZ	Control	0	10247	25.7
DZ	Control	0	10275	18.1
DZ	Control	0	10283	15.8
DZ	Control	0	10376	15.1
DZ	Control	0	10377	14.7
DZ	Control	0	10378	14.9
DZ	Control	8	10167	31.2
DZ	Control	8	10246	23.3
DZ	Control	8	10247	21.8
DZ	Control	8	10275	32.2
DZ	Control	8	10283	25.1
DZ	Control	8	10376	28.8
DZ	Control	8	10377	26.9
DZ	Control	8	10378	26.9
DZ	Control	13	10167	34.2
DZ	Control	13	10246	29.1
DZ	Control	13	10247	24.3
DZ	Control	13	10275	30
DZ	Control	13	10283	29.6
DZ	Control	13	10377	22
DZ	Control	13	10378	28
DZ	Control	18	10167	27.3
DZ	Control	18	10246	25.7
DZ	Control	18	10247	23.8
DZ	Control	18	10275	29.5
DZ	Control	18	10283	25.6
DZ	Control	18	10377	23.4
DZ	Control	18	10378	34.3
DZ	Control	23	10167	28.9
DZ	Control	23	10246	23.6
DZ	Control	23	10247	24.5
DZ	Control	23	10275	32.8
DZ	Control	23	10283	26.3
DZ	Control	23	10377	22.9
DZ	Control	23	10378	27
DZ	Control	28	10167	39.8
DZ	Control	28	10246	28.2
DZ	Control	28	10247	28.6
DZ	Control	28	10275	26.3
DZ	Control	28	10283	28.1
DZ	Control	28	10377	25
DZ	Control	28	10378	28.5
DZ	Cerivastatin	0	10119	16.4
DZ	Cerivastatin	0	10123	16.8
DZ	Cerivastatin	0	10184	16.3
DZ	Cerivastatin	0	10208	21
DZ	Cerivastatin	0	10209	14.2
DZ	Cerivastatin	0	10220	15.4
DZ	Cerivastatin	0	10221	16.3
DZ	Cerivastatin	0	10222	19.4
DZ	Cerivastatin	8	10119	27.2
DZ	Cerivastatin	8	10123	25.8
DZ	Cerivastatin	8	10184	20.3
DZ	Cerivastatin	8	10208	38.2
DZ	Cerivastatin	8	10209	26.7
DZ	Cerivastatin	8	10220	24
DZ	Cerivastatin	8	10221	30.5
DZ	Cerivastatin	8	10222	22.7
DZ	Cerivastatin	13	10119	28.2
DZ	Cerivastatin	13	10123	28.9
DZ	Cerivastatin	13	10184	20.8
DZ	Cerivastatin	13	10208	31.3
DZ	Cerivastatin	13	10209	31
DZ	Cerivastatin	13	10220	29
DZ	Cerivastatin	13	10221	28.3
DZ	Cerivastatin	13	10222	25
DZ	Cerivastatin	18	10119	29.6
DZ	Cerivastatin	18	10123	26.4
DZ	Cerivastatin	18	10184	21.7
DZ	Cerivastatin	18	10208	33.5
DZ	Cerivastatin	18	10209	29.8
DZ	Cerivastatin	18	10220	33.3
DZ	Cerivastatin	18	10221	27.2
DZ	Cerivastatin	18	10222	25
DZ	Cerivastatin	23	10119	30.4
DZ	Cerivastatin	23	10123	25.4
DZ	Cerivastatin	23	10184	22.5
DZ	Cerivastatin	23	10208	32.9
DZ	Cerivastatin	23	10209	30.8
DZ	Cerivastatin	23	10220	24.5
DZ	Cerivastatin	23	10221	30.7
DZ	Cerivastatin	28	10119	31.6
DZ	Cerivastatin	28	10123	26.5
DZ	Cerivastatin	28	10184	23.6
DZ	Cerivastatin	28	10208	21.2
DZ	Cerivastatin	28	10209	34.4
DZ	Cerivastatin	28	10220	30.8
DZ	Cerivastatin	28	10221	27.7
EA	Control	0	10155	19.6
EA	Control	0	10226	18.6
EA	Control	0	10228	19.9
EA	Control	0	10235	19.4
EA	Control	0	10266	17.7
EA	Control	0	10337	21.4
EA	Control	0	10338	17.4
EA	Control	0	10372	18.4
EA	Control	8	10155	23
EA	Control	8	10226	30.5
EA	Control	8	10228	26.3
EA	Control	8	10235	19.2
EA	Control	8	10266	30.5
EA	Control	8	10337	28.7
EA	Control	8	10338	22.7
EA	Control	8	10372	26.4
EA	Control	13	10155	28.5
EA	Control	13	10226	28.4
EA	Control	13	10228	31.6
EA	Control	13	10235	20
EA	Control	13	10266	27.4
EA	Control	13	10337	29.2
EA	Control	13	10338	24.5
EA	Control	13	10372	38.1
EA	Control	18	10155	27.3
EA	Control	18	10226	31.3
EA	Control	18	10228	36.1
EA	Control	18	10235	22.5
EA	Control	18	10266	30.2
EA	Control	18	10337	30.3
EA	Control	18	10338	29.2
EA	Control	18	10372	29.5
EA	Control	23	10155	39
EA	Control	23	10226	30
EA	Control	23	10228	41.4
EA	Control	23	10235	22.9
EA	Control	23	10266	30
EA	Control	23	10337	31.8
EA	Control	23	10338	29
EA	Control	23	10372	26.2
EA	Control	28	10155	27.7
EA	Control	28	10226	30.6
EA	Control	28	10228	34.6
EA	Control	28	10235	21.4
EA	Control	28	10266	30.7
EA	Control	28	10337	41.9
EA	Control	28	10338	29.9
EA	Control	28	10372	29.7
EA	Cerivastatin	0	10178	17.9
EA	Cerivastatin	0	10273	17.4
EA	Cerivastatin	0	10342	16.5
EA	Cerivastatin	0	10343	17.5
EA	Cerivastatin	0	10344	16.9
EA	Cerivastatin	0	10361	17.9
EA	Cerivastatin	0	10364	17.9
EA	Cerivastatin	0	10365	16
EA	Cerivastatin	8	10178	22.2
EA	Cerivastatin	8	10273	20.4
EA	Cerivastatin	8	10342	23.7
EA	Cerivastatin	8	10343	30.6
EA	Cerivastatin	8	10344	23.9
EA	Cerivastatin	8	10361	24.5
EA	Cerivastatin	8	10364	20.7
EA	Cerivastatin	8	10365	26.5
EA	Cerivastatin	13	10178	22.3
EA	Cerivastatin	13	10273	20.3
EA	Cerivastatin	13	10342	23.3
EA	Cerivastatin	13	10343	26.6
EA	Cerivastatin	13	10344	23.3
EA	Cerivastatin	13	10361	37.5
EA	Cerivastatin	13	10364	20.8
EA	Cerivastatin	13	10365	28.2
EA	Cerivastatin	18	10178	29.7
EA	Cerivastatin	18	10273	19.8
EA	Cerivastatin	18	10342	33.7
EA	Cerivastatin	18	10343	28.2
EA	Cerivastatin	18	10344	24.3
EA	Cerivastatin	18	10361	25.6
EA	Cerivastatin	18	10364	21.3
EA	Cerivastatin	18	10365	28.2
EA	Cerivastatin	23	10178	31.8
EA	Cerivastatin	23	10273	19.8
EA	Cerivastatin	23	10342	25.6
EA	Cerivastatin	23	10343	27.5
EA	Cerivastatin	23	10344	26.9
EA	Cerivastatin	23	10361	26.6
EA	Cerivastatin	23	10364	22.2
EA	Cerivastatin	23	10365	31.3
EA	Cerivastatin	28	10178	22
EA	Cerivastatin	28	10273	19.9
EA	Cerivastatin	28	10342	25.4
EA	Cerivastatin	28	10343	31.4
EA	Cerivastatin	28	10344	33
EA	Cerivastatin	28	10361	34.9
EA	Cerivastatin	28	10364	22.4
EA	Cerivastatin	28	10365	29
EB	Control	0	10170	19.9
EB	Control	0	10232	19.3
EB	Control	0	10233	19.1
EB	Control	0	10234	16.6
EB	Control	0	10329	15.5
EB	Control	0	10369	17
EB	Control	0	10370	16.4
EB	Control	0	10371	15.3
EB	Control	8	10170	25.7
EB	Control	8	10232	32.2
EB	Control	8	10233	25.3
EB	Control	8	10234	23.8
EB	Control	8	10329	26.5
EB	Control	8	10369	27
EB	Control	8	10370	26.9
EB	Control	8	10371	24.3
EB	Control	13	10170	24.7
EB	Control	13	10232	28.7
EB	Control	13	10233	27.8
EB	Control	13	10234	27.8
EB	Control	13	10329	26.4
EB	Control	13	10369	24.6
EB	Control	13	10370	23.8
EB	Control	13	10371	34.1
EB	Control	18	10170	26
EB	Control	18	10232	26
EB	Control	18	10233	33.4
EB	Control	18	10234	36.1
EB	Control	18	10329	31
EB	Control	18	10369	28.8
EB	Control	18	10371	27.5
EB	Control	23	10170	24.8
EB	Control	23	10232	27.5
EB	Control	23	10233	26
EB	Control	23	10234	27.7
EB	Control	23	10329	31.9
EB	Control	23	10369	30.2
EB	Control	23	10371	31.7
EB	Control	28	10170	26.4
EB	Control	28	10232	27
EB	Control	28	10233	31
EB	Control	28	10234	31.3
EB	Control	28	10329	30.6
EB	Control	28	10369	28.9
EB	Control	28	10371	30.3
EB	Cerivastatin	0	10116	17.9
EB	Cerivastatin	0	10253	16.9
EB	Cerivastatin	0	10305	14.5
EB	Cerivastatin	0	10306	19.9
EB	Cerivastatin	0	10307	20.3
EB	Cerivastatin	0	10402	17.4
EB	Cerivastatin	0	10403	15.4
EB	Cerivastatin	0	10404	17.6
EB	Cerivastatin	8	10116	22.5
EB	Cerivastatin	8	10253	20.4
EB	Cerivastatin	8	10305	22.6
EB	Cerivastatin	8	10306	23
EB	Cerivastatin	8	10307	28.5
EB	Cerivastatin	8	10402	30.9
EB	Cerivastatin	8	10403	20.5
EB	Cerivastatin	8	10404	26.9
EB	Cerivastatin	13	10116	33.1
EB	Cerivastatin	13	10253	23.5
EB	Cerivastatin	13	10305	22.6
EB	Cerivastatin	13	10306	26.6
EB	Cerivastatin	13	10402	38.1
EB	Cerivastatin	13	10403	23.7
EB	Cerivastatin	13	10404	29.8
EB	Cerivastatin	18	10116	25.4
EB	Cerivastatin	18	10253	31.5
EB	Cerivastatin	18	10305	24.7
EB	Cerivastatin	18	10306	29.3
EB	Cerivastatin	18	10403	31.5
EB	Cerivastatin	18	10404	38.7
EB	Cerivastatin	23	10116	25.9
EB	Cerivastatin	23	10253	28
EB	Cerivastatin	23	10305	27.1
EB	Cerivastatin	23	10306	30.6
EB	Cerivastatin	23	10403	32.1
EB	Cerivastatin	23	10404	38
EB	Cerivastatin	28	10116	32.4
EB	Cerivastatin	28	10253	30.4
EB	Cerivastatin	28	10305	27.8
EB	Cerivastatin	28	10306	41.2
EB	Cerivastatin	28	10403	30.4
Male Founder Body Mass in Seminatural Enclosures
Population	Treatment	Week	ID	Mass (g)
DW	Control	0	10129	22.2
DW	Control	0	10137	23.3
DW	Control	0	10149	14.9
DW	Control	0	10276	14.9
DW	Control	8	10129	22
DW	Control	8	10149	19.4
DW	Control	8	10276	20.3
DW	Control	13	10129	22.5
DW	Control	13	10149	18.4
DW	Control	13	10276	22.1
DW	Control	18	10129	23.1
DW	Control	18	10149	21.4
DW	Control	18	10276	23.3
DW	Control	23	10129	21.7
DW	Control	23	10149	22.3
DW	Control	28	10129	24.3
DW	Control	28	10149	21.7
DW	Cerivastatin	0	10126	16
DW	Cerivastatin	0	10181	15.3
DW	Cerivastatin	0	10219	16.7
DW	Cerivastatin	0	10294	15.5
DW	Cerivastatin	8	10126	22
DW	Cerivastatin	8	10181	17.9
DW	Cerivastatin	8	10219	19.6
DW	Cerivastatin	8	10294	19.1
DW	Cerivastatin	13	10126	22.6
DW	Cerivastatin	13	10181	21.1
DW	Cerivastatin	13	10219	19.9
DW	Cerivastatin	13	10294	19
DW	Cerivastatin	18	10126	24.1
DW	Cerivastatin	18	10181	20.6
DW	Cerivastatin	18	10219	21.4
DW	Cerivastatin	18	10294	22.4
DW	Cerivastatin	23	10126	23.3
DW	Cerivastatin	23	10181	20.8
DW	Cerivastatin	23	10219	21
DW	Cerivastatin	23	10294	22.3
DW	Cerivastatin	28	10126	24.8
DW	Cerivastatin	28	10181	20.4
DW	Cerivastatin	28	10219	21.3
DW	Cerivastatin	28	10294	23.1
DX	Control	0	10168	21.4
DX	Control	0	10196	22.2
DX	Control	0	10265	17.5
DX	Control	0	10285	19.2
DX	Control	8	10168	22.1
DX	Control	8	10196	22.3
DX	Control	8	10265	24.1
DX	Control	8	10285	23.3
DX	Control	13	10168	24.1
DX	Control	13	10196	24.1
DX	Control	13	10265	25.3
DX	Control	13	10285	23.9
DX	Control	18	10168	24
DX	Control	18	10196	24.1
DX	Control	18	10265	25.4
DX	Control	18	10285	24.6
DX	Control	23	10168	24.1
DX	Control	23	10196	23.8
DX	Control	23	10265	26.3
DX	Control	23	10285	24
DX	Control	28	10168	25.7
DX	Control	28	10196	25.5
DX	Control	28	10265	26.5
DX	Control	28	10285	25.1
DX	Cerivastatin	0	10114	15.7
DX	Cerivastatin	0	10122	18.7
DX	Cerivastatin	0	10127	15.6
DX	Cerivastatin	0	10304	19.4
DX	Cerivastatin	8	10114	20
DX	Cerivastatin	8	10127	21.3
DX	Cerivastatin	8	10304	23.4
DX	Cerivastatin	13	10114	21.6
DX	Cerivastatin	13	10127	21.3
DX	Cerivastatin	13	10304	24
DX	Cerivastatin	18	10114	21.9
DX	Cerivastatin	18	10127	22.5
DX	Cerivastatin	18	10304	23.5
DX	Cerivastatin	23	10114	20.9
DX	Cerivastatin	23	10127	19.9
DX	Cerivastatin	23	10304	23.2
DX	Cerivastatin	28	10304	22.6
DZ	Control	0	10141	22.4
DZ	Control	0	10312	18.6
DZ	Control	0	10316	19.7
DZ	Control	0	10325	20.6
DZ	Control	8	10141	27.1
DZ	Control	8	10312	22.4
DZ	Control	8	10316	25.2
DZ	Control	8	10325	22.4
DZ	Control	13	10141	27
DZ	Control	13	10312	23.4
DZ	Control	13	10316	23.9
DZ	Control	13	10325	23
DZ	Control	18	10141	26.6
DZ	Control	18	10312	22
DZ	Control	18	10316	24.3
DZ	Control	18	10325	22.8
DZ	Control	23	10141	25.8
DZ	Control	23	10312	20.9
DZ	Control	23	10316	25
DZ	Control	23	10325	22.3
DZ	Control	28	10141	27.3
DZ	Control	28	10312	20.8
DZ	Control	28	10316	26
DZ	Control	28	10325	23.3
DZ	Cerivastatin	0	10115	23.9
DZ	Cerivastatin	0	10254	22.2
DZ	Cerivastatin	0	10272	16
DZ	Cerivastatin	0	10293	18.3
DZ	Cerivastatin	8	10254	23.1
DZ	Cerivastatin	8	10272	20.8
DZ	Cerivastatin	8	10293	22.1
DZ	Cerivastatin	13	10254	23
DZ	Cerivastatin	13	10272	21.9
DZ	Cerivastatin	13	10293	23.9
DZ	Cerivastatin	18	10254	23.6
DZ	Cerivastatin	18	10272	21.6
DZ	Cerivastatin	18	10293	22.2
DZ	Cerivastatin	23	10254	24.3
DZ	Cerivastatin	23	10272	21.4
DZ	Cerivastatin	23	10293	21.4
DZ	Cerivastatin	28	10254	25
EA	Control	0	10288	23
EA	Control	0	10315	19.5
EA	Control	0	10326	18.6
EA	Control	0	10425	20
EA	Control	8	10288	26
EA	Control	8	10315	26
EA	Control	8	10326	22.4
EA	Control	8	10425	25
EA	Control	13	10288	26
EA	Control	13	10315	24.2
EA	Control	13	10326	22.1
EA	Control	13	10425	25.2
EA	Control	18	10288	27.2
EA	Control	18	10315	24.2
EA	Control	18	10326	22.4
EA	Control	18	10425	25.2
EA	Control	23	10288	27.6
EA	Control	23	10315	24.2
EA	Control	23	10326	21.8
EA	Control	23	10425	25.4
EA	Control	28	10288	27.3
EA	Control	28	10315	21.9
EA	Control	28	10326	21.5
EA	Control	28	10425	26.6
EA	Cerivastatin	0	10250	21.1
EA	Cerivastatin	0	10255	20.4
EA	Cerivastatin	0	10437	16.4
EA	Cerivastatin	0	10448	15.4
EA	Cerivastatin	8	10250	20
EA	Cerivastatin	8	10255	21.9
EA	Cerivastatin	8	10437	21.5
EA	Cerivastatin	8	10448	22.9
EA	Cerivastatin	13	10250	24.2
EA	Cerivastatin	13	10437	21.4
EA	Cerivastatin	13	10448	22.9
EA	Cerivastatin	18	10250	24
EA	Cerivastatin	18	10437	22.3
EA	Cerivastatin	18	10448	22.5
EA	Cerivastatin	23	10250	24.3
EA	Cerivastatin	23	10448	21.9
EA	Cerivastatin	28	10250	23.6
EB	Control	0	10187	19.9
EB	Control	0	10240	22.6
EB	Control	0	10332	22.1
EB	Control	0	10381	22.6
EB	Control	8	10187	23.7
EB	Control	8	10332	24.6
EB	Control	8	10381	24.5
EB	Control	13	10187	25.7
EB	Control	13	10332	26.1
EB	Control	13	10381	24.9
EB	Control	18	10187	24.7
EB	Control	18	10332	27.2
EB	Control	18	10381	26.1
EB	Control	23	10187	25
EB	Control	23	10381	26.6
EB	Control	28	10187	26.3
EB	Control	28	10381	27.8
EB	Cerivastatin	0	10179	19.9
EB	Cerivastatin	0	10205	23.3
EB	Cerivastatin	0	10218	19.8
EB	Cerivastatin	0	10449	18.2
EB	Cerivastatin	8	10205	24.9
EB	Cerivastatin	8	10218	22
EB	Cerivastatin	8	10449	20.1
EB	Cerivastatin	13	10205	25.1
EB	Cerivastatin	13	10218	22.5
EB	Cerivastatin	18	10205	25
EB	Cerivastatin	18	10218	22.8
EB	Cerivastatin	23	10205	25.4
EB	Cerivastatin	23	10218	23
EB	Cerivastatin	28	10205	26.7
EB	Cerivastatin	28	10218	23
Male Competitive Ability
Population	Week	Treatment	Dominant Males	Territories
DW	2	Cerivastatin	1	2
DW	2	Control	0	0
DW	5	Cerivastatin	1	1
DW	5	Control	1	2
DW	8	Cerivastatin	2	3
DW	8	Control	1	2
DW	11	Cerivastatin	1	2
DW	11	Control	1	2
DW	13	Cerivastatin	1	2
DW	13	Control	1	2
DW	15	Cerivastatin	0	0
DW	15	Control	0	0
DW	17	Cerivastatin	1	2
DW	17	Control	1	2
DW	19	Cerivastatin	1	2
DW	19	Control	1	1
DW	20	Cerivastatin	1	1
DW	20	Control	1	2
DW	22	Cerivastatin	1	1
DW	22	Control	1	1
DW	24	Cerivastatin	1	1
DW	24	Control	1	1
DW	27	Cerivastatin	1	2
DW	27	Control	1	2
DX	1	Cerivastatin	0	0
DX	1	Control	2	4
DX	4	Cerivastatin	0	0
DX	4	Control	2	4
DX	7	Cerivastatin	0	0
DX	7	Control	2	4
DX	10	Cerivastatin	1	1
DX	10	Control	3	4
DX	14	Cerivastatin	0	0
DX	14	Control	4	6
DX	15	Cerivastatin	0	0
DX	15	Control	1	1
DX	18	Cerivastatin	0	0
DX	18	Control	2	4
DX	20	Cerivastatin	0	0
DX	20	Control	2	4
DX	21	Cerivastatin	0	0
DX	21	Control	2	3
DX	23	Cerivastatin	0	0
DX	23	Control	1	2
DX	25	Cerivastatin	0	0
DX	25	Control	3	4
DX	26	Cerivastatin	0	0
DX	26	Control	3	4
DX	27	Cerivastatin	0	0
DX	27	Control	4	5
DZ	3	Cerivastatin	1	1
DZ	3	Control	3	3
DZ	5	Cerivastatin	1	1
DZ	5	Control	4	5
DZ	8	Cerivastatin	1	1
DZ	8	Control	3	4
DZ	10	Cerivastatin	1	1
DZ	10	Control	3	3
DZ	13	Cerivastatin	2	2
DZ	13	Control	3	3
DZ	15	Cerivastatin	1	1
DZ	15	Control	3	4
DZ	17	Cerivastatin	1	1
DZ	17	Control	3	4
DZ	19	Cerivastatin	1	1
DZ	19	Control	3	3
DZ	21	Cerivastatin	1	1
DZ	21	Control	3	4
DZ	22	Cerivastatin	1	1
DZ	22	Control	3	4
DZ	25	Cerivastatin	1	1
DZ	25	Control	4	5
DZ	27	Cerivastatin	1	1
DZ	27	Control	4	5
EA	3	Cerivastatin	0	0
EA	3	Control	2	4
EA	6	Cerivastatin	0	0
EA	6	Control	3	5
EA	8	Cerivastatin	0	0
EA	8	Control	3	5
EA	11	Cerivastatin	0	0
EA	11	Control	4	5
EA	18	Cerivastatin	0	0
EA	18	Control	3	4
EA	20	Cerivastatin	0	0
EA	20	Control	4	5
EA	23	Cerivastatin	0	0
EA	23	Control	4	5
EA	24	Cerivastatin	0	0
EA	24	Control	2	3
EA	25	Cerivastatin	0	0
EA	25	Control	3	4
EA	26	Cerivastatin	0	0
EA	26	Control	4	5
EA	27	Cerivastatin	0	0
EA	27	Control	4	6
EA	28	Cerivastatin	0	0
EA	28	Control	3	4
EB	1	Cerivastatin	0	0
EB	1	Control	1	1
EB	4	Cerivastatin	1	2
EB	4	Control	2	2
EB	6	Cerivastatin	2	2
EB	6	Control	2	3
EB	9	Cerivastatin	2	2
EB	9	Control	2	3
EB	11	Cerivastatin	1	2
EB	11	Control	2	3
EB	13	Cerivastatin	2	3
EB	13	Control	2	3
EB	14	Cerivastatin	1	2
EB	14	Control	1	2
EB	16	Cerivastatin	2	2
EB	16	Control	2	3
EB	18	Cerivastatin	2	3
EB	18	Control	2	3
EB	20	Cerivastatin	2	3
EB	20	Control	2	3
EB	22	Cerivastatin	2	3
EB	22	Control	2	3
EB	24	Cerivastatin	1	2
EB	24	Control	2	3
EB	25	Cerivastatin	2	2
EB	25	Control	2	2
EB	26	Cerivastatin	1	1
EB	26	Control	1	2
EB	27	Cerivastatin	1	2
EB	27	Control	1	2
EB	28	Cerivastatin	1	1
EB	28	Control	2	3
Female Founder Reprodcutive Success in Seminatural Enclosures
Population	Week	Treatment	Pups
DW	8	Cerivastatin	0
DW	13	Cerivastatin	11
DW	18	Cerivastatin	9
DW	23	Cerivastatin	11
DW	28	Cerivastatin	18
DW	8	Control	23
DW	13	Control	21
DW	18	Control	34
DW	23	Control	14
DW	28	Control	24
DX	8	Cerivastatin	27
DX	13	Cerivastatin	44
DX	18	Cerivastatin	38
DX	23	Cerivastatin	55
DX	28	Cerivastatin	60
DX	8	Control	25
DX	13	Control	47
DX	18	Control	31
DX	23	Control	59
DX	28	Control	36
DZ	8	Cerivastatin	33
DZ	13	Cerivastatin	33
DZ	18	Cerivastatin	52
DZ	23	Cerivastatin	27
DZ	28	Cerivastatin	27
DZ	8	Control	28
DZ	13	Control	19
DZ	18	Control	19
DZ	23	Control	34
DZ	28	Control	28
EB	8	Cerivastatin	28
EB	13	Cerivastatin	18
EB	18	Cerivastatin	16
EB	23	Cerivastatin	37
EB	28	Cerivastatin	34
EB	8	Control	55
EB	13	Control	41
EB	18	Control	55
EB	23	Control	57
EB	28	Control	65
EA	8	Cerivastatin	18
EA	13	Cerivastatin	44
EA	18	Cerivastatin	13
EA	23	Cerivastatin	32
EA	28	Cerivastatin	43
EA	8	Control	31
EA	13	Control	48
EA	18	Control	42
EA	23	Control	50
EA	28	Control	54
Male Founder Reprodcutive Success in Seminatural Enclosures
Population	Week	Treatment	Pups
DW	8	Cerivastatin	9
DW	13	Cerivastatin	14
DW	18	Cerivastatin	18
DW	23	Cerivastatin	12
DW	28	Cerivastatin	21
DW	8	Control	0
DW	13	Control	1
DW	18	Control	0
DW	23	Control	0
DW	28	Control	0
DX	8	Cerivastatin	0
DX	13	Cerivastatin	7
DX	18	Cerivastatin	0
DX	23	Cerivastatin	2
DX	28	Cerivastatin	5
DX	8	Control	23
DX	13	Control	50
DX	18	Control	37
DX	23	Control	62
DX	28	Control	39
DZ	8	Cerivastatin	5
DZ	13	Cerivastatin	0
DZ	18	Cerivastatin	8
DZ	23	Cerivastatin	3
DZ	28	Cerivastatin	0
DZ	8	Control	23
DZ	13	Control	21
DZ	18	Control	34
DZ	23	Control	25
DZ	28	Control	27
EB	8	Cerivastatin	29
EB	13	Cerivastatin	18
EB	18	Cerivastatin	31
EB	23	Cerivastatin	45
EB	28	Cerivastatin	36
EB	8	Control	13
EB	13	Control	4
EB	18	Control	3
EB	23	Control	4
EB	28	Control	10
EA	8	Cerivastatin	6
EA	13	Cerivastatin	10
EA	18	Cerivastatin	7
EA	23	Cerivastatin	9
EA	28	Cerivastatin	8
EA	8	Control	15
EA	13	Control	35
EA	18	Control	26
EA	23	Control	27
EA	28	Control	36
Female Founder Survival in Seminatural Enclosures
Population	Treatment	ID	Event (0=death)	Days in Enclosure
DW	Cerivastatin	10251	1	195
DW	Cerivastatin	10252	1	195
DW	Cerivastatin	10309	1	195
DW	Cerivastatin	10308	1	195
DW	Cerivastatin	10257	1	195
DW	Cerivastatin	10256	1	195
DX	Cerivastatin	10295	1	195
DX	Cerivastatin	10331	1	195
DX	Cerivastatin	10207	1	195
DX	Cerivastatin	10113	1	195
DX	Cerivastatin	10182	1	195
DX	Cerivastatin	10183	1	195
DX	Cerivastatin	10120	1	195
DX	Cerivastatin	10121	1	201
DZ	Cerivastatin	10184	1	192
DZ	Cerivastatin	10119	1	192
DZ	Cerivastatin	10123	1	192
DZ	Cerivastatin	10220	1	192
DZ	Cerivastatin	10221	1	192
DZ	Cerivastatin	10208	1	192
DZ	Cerivastatin	10209	1	192
DZ	Cerivastatin	10222	0	152
EA	Cerivastatin	10343	1	192
EA	Cerivastatin	10344	1	192
EA	Cerivastatin	10342	1	192
EA	Cerivastatin	10365	1	192
EA	Cerivastatin	10364	1	192
EA	Cerivastatin	10361	1	192
EA	Cerivastatin	10273	1	192
EA	Cerivastatin	10178	1	192
EB	Cerivastatin	10307	1	192
EB	Cerivastatin	10116	1	192
EB	Cerivastatin	10253	1	192
EB	Cerivastatin	10305	1	192
EB	Cerivastatin	10306	1	192
EB	Cerivastatin	10403	1	192
EB	Cerivastatin	10402	0	117
EB	Cerivastatin	10404	0	173
DW	Control	10334	1	195
DW	Control	10335	1	195
DW	Control	10136	1	195
DW	Control	10135	1	195
DW	Control	10230	1	195
DW	Control	10231	1	195
DX	Control	10188	1	195
DX	Control	10282	1	195
DX	Control	10319	1	195
DX	Control	10165	1	195
DX	Control	10166	1	195
DX	Control	10289	1	195
DX	Control	10290	1	195
DX	Control	10241	1	195
DZ	Control	10376	1	56
DZ	Control	10167	1	192
DZ	Control	10275	1	192
DZ	Control	10283	1	192
DZ	Control	10377	1	192
DZ	Control	10378	1	192
DZ	Control	10247	1	192
DZ	Control	10246	1	192
EA	Control	10372	1	192
EA	Control	10226	1	192
EA	Control	10228	1	192
EA	Control	10337	1	192
EA	Control	10338	1	192
EA	Control	10266	1	192
EA	Control	10155	1	192
EA	Control	10235	1	192
EB	Control	10370	1	126
EB	Control	10170	1	192
EB	Control	10329	1	192
EB	Control	10371	1	192
EB	Control	10369	1	192
EB	Control	10232	1	192
EB	Control	10233	1	192
EB	Control	10234	1	192
Male Founder Survival in Seminatural Enclosures
Population	Treatment	ID	Event (0=death)	Days in Enclosure
DW	Cerivastatin	10294	1	201
DW	Cerivastatin	10126	1	201
DW	Cerivastatin	10219	1	201
DW	Cerivastatin	10181	1	201
DX	Cerivastatin	10304	1	201
DX	Cerivastatin	10122	0	48
DX	Cerivastatin	10114	0	176
DX	Cerivastatin	10127	0	183
DZ	Cerivastatin	10254	1	198
DZ	Cerivastatin	10115	0	30
DZ	Cerivastatin	10293	0	163
DZ	Cerivastatin	10272	0	167
EA	Cerivastatin	10250	1	198
EA	Cerivastatin	10255	0	83
EA	Cerivastatin	10437	0	152
EA	Cerivastatin	10448	0	190
EB	Cerivastatin	10205	1	198
EB	Cerivastatin	10218	1	198
EB	Cerivastatin	10179	0	30
EB	Cerivastatin	10449	0	81
DW	Control	10129	1	201
DW	Control	10149	1	201
DW	Control	10137	0	29
DW	Control	10276	0	160
DX	Control	10196	1	201
DX	Control	10168	1	201
DX	Control	10285	1	201
DX	Control	10265	1	201
DZ	Control	10325	1	198
DZ	Control	10312	1	198
DZ	Control	10316	1	198
DZ	Control	10141	1	198
EA	Control	10425	1	198
EA	Control	10326	1	198
EA	Control	10288	1	198
EA	Control	10315	1	198
EB	Control	10381	1	198
EB	Control	10187	1	198
EB	Control	10240	0	36
EB	Control	10332	0	147
